# Supplementary material for: Portosystemic shunting prevents hepatocellular carcinoma in non-alcoholic fatty liver disease mouse models
Source: PLoS One. 2023 Dec 29;18(12):e0296265. doi: 10.1371/journal.pone.0296265 (PMC10756526; doi:10.1371/journal.pone.0296265)
Supplement: S1 File — (ZIP) [file pone.0296265.s005.zip]

Archive with 2 entries (2 files):
- HFD-shunt.wmv
- HFD.wmv
